# Supplementary material for: Novel Insights on Benzo[b]thiophene Analogues for MAO-B Inhibition and Neuroprotection: Design, Synthesis, Molecular Modelling Studies and Biological Activity
Source: Antioxidants (Basel). 2026 Mar 10;15(3):346. doi: 10.3390/antiox15030346 (PMC13023857; doi:10.3390/antiox15030346)
Supplement: Supplementary file 1 [file antioxidants-15-00346-s001.zip]

Archive with 1 entries (1 files):
- Supporting Information - proof.pdf
